# Supplementary material for: Combining the Anticancer and Immunomodulatory Effects of Astragalus and Shiitake as an Integrated Therapeutic Approach
Source: Nutrients. 2021 Jul 27;13(8):2564. doi: 10.3390/nu13082564 (PMC8401741; doi:10.3390/nu13082564)
Supplement: Supplementary file 1 [file nutrients-13-02564-s001.zip]

Archive with 1 entries (1 files):
- nutrients-1266748-supplementary.pdf
